# Supplementary material for: Efficient Induction of Antigen-Specific CD8+ T-Cell Responses by Cationic Peptide-Based mRNA Nanoparticles
Source: Pharmaceutics. 2022 Jun 30;14(7):1387. doi: 10.3390/pharmaceutics14071387 (PMC9321026; doi:10.3390/pharmaceutics14071387)
Supplement: Supplementary file 1 [file pharmaceutics-14-01387-s001.zip]

Archive with 1 entries (1 files):
- pharmaceutics-1789395-supplementary.pdf
